# Supplementary material for: In vivo and in vitro evaluation of pharmacological activities of Adenia trilobata (Roxb.)
Source: Biochem Biophys Rep. 2020 Jun 9;23:100772. doi: 10.1016/j.bbrep.2020.100772 (PMC7292905; doi:10.1016/j.bbrep.2020.100772)
Supplement: Multimedia component 1 [file mmc1.xml]

<?xml version="1.0" encoding="UTF-8" standalone="no"?><data:data><datasets><author>talhabmb@gmail.com</author><type>0</type><dataset><value>1</value><reason>Data will be made available on request</reason><comments/></dataset></datasets></data:data>
